# Supplementary material for: Ethanol-Induced Hepatotoxicity and Alcohol Metabolism Regulation by GABA-Enriched Fermented Smilax china Root Extract in Rats
Source: Foods. 2021 Oct 8;10(10):2381. doi: 10.3390/foods10102381 (PMC8535858; doi:10.3390/foods10102381)
Supplement: Supplementary file 1 [file foods-10-02381-s001.zip]

Archive with 1 entries (1 files):
- foods-1368475-supplementary.pdf
